# Supplementary material for: Seasonal modification of the association between temperature and adult emergency department visits for asthma: a case-crossover study
Source: Environ Health. 2012 Aug 16;11:55. doi: 10.1186/1476-069X-11-55 (PMC3489538; doi:10.1186/1476-069X-11-55)
Supplement: Additional file 1 — Mean daily average ambient temperature and odds ratios for adult emergency department visits for asthma per 5°C by season, month, and lag in North Carolina, 2007–2008. This table provides additional estimates of association between adult emergency department visits for asthma and temperature by season, month, and lag. [file 1476-069X-11-55-S1.xls]

## Sheet: Additional File 1
Mean daily average ambient temperature and odds ratios for adult emergency department visits for asthma per 5°C by season, month, and lag in North Carolina, 2007-2008
	Mean Temperature (°C)		Odds Ratio (95% Confidence Interval)a
			Lag 0		Lag 1		Lag 2
Overall	15.9		1.01 (1.00, 1.02)		1.02 (1.01, 1.03)		1.01 (1.00, 1.03)
Season
Winter	6.9		1.03 (1.01, 1.05)		1.04 (1.02, 1.06)		1.02 (1.00, 1.04)
Spring	15.3		0.97 (0.95, 0.99)		0.98 (0.96, 1.01)		1.00 (0.97, 1.02)
Summer	25		1.04 (0.99, 1.09)		1.04 (0.99, 1.09)		1.03 (0.98, 1.08)
Fall	16		1.01 (0.98, 1.03)		1.02 (1.00, 1.05)		1.02 (1.00, 1.05)
Month
January	5.8		1.01 (0.98, 1.04)		1.00 (0.97, 1.03)		0.99 (0.96, 1.02)
February	6.4		1.06 (1.02, 1.10)		1.09 (1.05, 1.12)		1.06 (1.02, 1.10)
March	11.7		0.99 (0.95, 1.03)		1.01 (0.98, 1.05)		1.03 (0.99, 1.06)
April	14.8		0.98 (0.95, 1.01)		0.97 (0.93, 1.00)		0.96 (0.93, 0.99)
May	19.2		0.97 (0.92, 1.03)		0.99 (0.94, 1.05)		1.01 (0.95, 1.06)
June	24.5		0.99 (0.93, 1.06)		1.02 (0.95, 1.09)		1.04 (0.97, 1.11)
July	24.7		1.16 (1.04, 1.29)		1.10 (0.99, 1.22)		1.06 (0.95, 1.19)
August	25.7		1.04 (0.96, 1.13)		1.02 (0.94, 1.11)		1.00 (0.92, 1.09)
September	22		0.92 (0.87, 0.97)		0.94 (0.89, 0.99)		0.96 (0.90, 1.01)
October	16.3		1.01 (0.98, 1.05)		1.04 (1.01, 1.08)		1.07 (1.03, 1.11)
November	9.2		1.04 (1.00, 1.08)		1.05 (1.01, 1.09)		1.01 (0.98, 1.05)
December	8.5		1.04 (1.01, 1.07)		1.05 (1.01, 1.08)		1.02 (0.99, 1.06)
a Odds ratio per 5°C increase in temperature adjusted for holidays, based on log-linear conditional logistic regression models fitted separately for each season or month and lag
